# Supplementary material for: The Immunomodulatory Role of Estrogen in Malaria: A Review of Sex Differences and Therapeutic Implications
Source: Immun Inflamm Dis. 2025 Feb 3;13(2):e70148. doi: 10.1002/iid3.70148 (PMC11789271; doi:10.1002/iid3.70148)
Supplement: Supplementary file 1 — Supporting information. [file IID3-13-e70148-s001.xlsx]

## Sheet: Africa, Both sexes, All ages
Africa, Both sexes, All ages:
Location	Year	Age	Sex	Cause of death or injury	Measure	Mean	Lower bound	Upper bound
Central Africa	2000	All ages	Both	Malaria	DALYs per 100,000	14342.1	8179.9	22472.4
Central Africa	2001	All ages	Both	Malaria	DALYs per 100,000	14166.3	8057.82	21832.4
Central Africa	2002	All ages	Both	Malaria	DALYs per 100,000	13999.9	7870.5	21391.6
Central Africa	2003	All ages	Both	Malaria	DALYs per 100,000	13879.9	7763.31	21073.5
Central Africa	2004	All ages	Both	Malaria	DALYs per 100,000	13482	7830.25	20516.7
Central Africa	2005	All ages	Both	Malaria	DALYs per 100,000	13065.2	7861.65	19975
Central Africa	2006	All ages	Both	Malaria	DALYs per 100,000	12540.4	7640.03	19572.3
Central Africa	2007	All ages	Both	Malaria	DALYs per 100,000	12022.5	7398.67	19076.2
Central Africa	2008	All ages	Both	Malaria	DALYs per 100,000	11255.5	6826.72	17891.5
Central Africa	2009	All ages	Both	Malaria	DALYs per 100,000	10312.1	6020.04	16708.2
Central Africa	2010	All ages	Both	Malaria	DALYs per 100,000	9536.73	5434.44	15503.4
Central Africa	2011	All ages	Both	Malaria	DALYs per 100,000	8809.66	4777.62	14255.7
Central Africa	2012	All ages	Both	Malaria	DALYs per 100,000	8082.68	4361.48	13208.2
Central Africa	2013	All ages	Both	Malaria	DALYs per 100,000	7533.96	3842.05	12496.2
Central Africa	2014	All ages	Both	Malaria	DALYs per 100,000	7058.32	3606.34	11865.3
Central Africa	2015	All ages	Both	Malaria	DALYs per 100,000	6788.3	3410.51	11867.3
Central Africa	2016	All ages	Both	Malaria	DALYs per 100,000	6697.68	3249.75	11594.5
Central Africa	2017	All ages	Both	Malaria	DALYs per 100,000	6556.26	3078.59	11324.9
Central Africa	2018	All ages	Both	Malaria	DALYs per 100,000	6182.93	2919	10576.8
Central Africa	2019	All ages	Both	Malaria	DALYs per 100,000	5957.3	2849.14	10324.8
Central Africa	2020	All ages	Both	Malaria	DALYs per 100,000	6104.55	2708.16	11419.1
Central Africa	2021	All ages	Both	Malaria	DALYs per 100,000	5731.56	2670.42	10662.2
Eastern Africa	2000	All ages	Both	Malaria	DALYs per 100,000	5310.28	3067.52	8727.96
Eastern Africa	2001	All ages	Both	Malaria	DALYs per 100,000	5658.16	3239.05	9082.01
Eastern Africa	2002	All ages	Both	Malaria	DALYs per 100,000	5380.33	3066.32	8626.73
Eastern Africa	2003	All ages	Both	Malaria	DALYs per 100,000	5272.23	2947.77	8462.86
Eastern Africa	2004	All ages	Both	Malaria	DALYs per 100,000	5167.54	2805.38	8346.62
Eastern Africa	2005	All ages	Both	Malaria	DALYs per 100,000	4558.41	2458.85	7360.1
Eastern Africa	2006	All ages	Both	Malaria	DALYs per 100,000	4018.56	2211.4	6642.52
Eastern Africa	2007	All ages	Both	Malaria	DALYs per 100,000	3440.56	1833.22	5654.82
Eastern Africa	2008	All ages	Both	Malaria	DALYs per 100,000	2940.69	1610.96	4973.68
Eastern Africa	2009	All ages	Both	Malaria	DALYs per 100,000	2798.3	1525.7	4708
Eastern Africa	2010	All ages	Both	Malaria	DALYs per 100,000	2666.89	1418.66	4386.04
Eastern Africa	2011	All ages	Both	Malaria	DALYs per 100,000	2279.68	1167.47	3947.42
Eastern Africa	2012	All ages	Both	Malaria	DALYs per 100,000	2037.05	984.22	3625.46
Eastern Africa	2013	All ages	Both	Malaria	DALYs per 100,000	2019.39	947.646	3611.93
Eastern Africa	2014	All ages	Both	Malaria	DALYs per 100,000	1805.38	828.594	3319.11
Eastern Africa	2015	All ages	Both	Malaria	DALYs per 100,000	1785.8	753.455	3397.42
Eastern Africa	2016	All ages	Both	Malaria	DALYs per 100,000	1728.8	729.716	3266.13
Eastern Africa	2017	All ages	Both	Malaria	DALYs per 100,000	1634.55	666.055	3170.97
Eastern Africa	2018	All ages	Both	Malaria	DALYs per 100,000	1515.82	562.751	3000.74
Eastern Africa	2019	All ages	Both	Malaria	DALYs per 100,000	1463.82	597.225	2777.25
Eastern Africa	2020	All ages	Both	Malaria	DALYs per 100,000	1806.64	613.103	3858.3
Eastern Africa	2021	All ages	Both	Malaria	DALYs per 100,000	2018.3	780.492	3794.23
Southern Africa	2000	All ages	Both	Malaria	DALYs per 100,000	5022.64	2806.95	8494.13
Southern Africa	2001	All ages	Both	Malaria	DALYs per 100,000	5002.5	2645.81	8439.61
Southern Africa	2002	All ages	Both	Malaria	DALYs per 100,000	4805.91	2487.11	8256.42
Southern Africa	2003	All ages	Both	Malaria	DALYs per 100,000	4573.09	2340.59	8000.95
Southern Africa	2004	All ages	Both	Malaria	DALYs per 100,000	4286.44	2213.48	7219.91
Southern Africa	2005	All ages	Both	Malaria	DALYs per 100,000	3956.52	2101.76	6562.67
Southern Africa	2006	All ages	Both	Malaria	DALYs per 100,000	3849.83	2175.83	6246.37
Southern Africa	2007	All ages	Both	Malaria	DALYs per 100,000	3810.93	2170.04	6108.02
Southern Africa	2008	All ages	Both	Malaria	DALYs per 100,000	3312.45	1890.14	5471.96
Southern Africa	2009	All ages	Both	Malaria	DALYs per 100,000	3148.51	1725.62	5096.32
Southern Africa	2010	All ages	Both	Malaria	DALYs per 100,000	2887.81	1532.74	4829.79
Southern Africa	2011	All ages	Both	Malaria	DALYs per 100,000	2567.16	1265.88	4415.9
Southern Africa	2012	All ages	Both	Malaria	DALYs per 100,000	2437.24	1174.48	4243.21
Southern Africa	2013	All ages	Both	Malaria	DALYs per 100,000	2480.24	1125.95	4371.26
Southern Africa	2014	All ages	Both	Malaria	DALYs per 100,000	2414.85	1057.13	4461.37
Southern Africa	2015	All ages	Both	Malaria	DALYs per 100,000	2310.88	989.312	4395.72
Southern Africa	2016	All ages	Both	Malaria	DALYs per 100,000	2177.52	945.504	4154.98
Southern Africa	2017	All ages	Both	Malaria	DALYs per 100,000	2172.24	958.843	4168.5
Southern Africa	2018	All ages	Both	Malaria	DALYs per 100,000	2117.44	907.468	4063.39
Southern Africa	2019	All ages	Both	Malaria	DALYs per 100,000	2064.27	902.793	3979.15
Southern Africa	2020	All ages	Both	Malaria	DALYs per 100,000	2507.07	866.3	5443.15
Southern Africa	2021	All ages	Both	Malaria	DALYs per 100,000	2443.93	923.705	5033.18
Western Africa	2000	All ages	Both	Malaria	DALYs per 100,000	12414	6644.55	20935.7
Western Africa	2001	All ages	Both	Malaria	DALYs per 100,000	12268.2	6449.48	20612.1
Western Africa	2002	All ages	Both	Malaria	DALYs per 100,000	12401.6	6370.12	20522.9
Western Africa	2003	All ages	Both	Malaria	DALYs per 100,000	12500.2	6593.65	20427.2
Western Africa	2004	All ages	Both	Malaria	DALYs per 100,000	12269.3	6549.11	19463.1
Western Africa	2005	All ages	Both	Malaria	DALYs per 100,000	11960.5	6613.67	18755.8
Western Africa	2006	All ages	Both	Malaria	DALYs per 100,000	11936.8	6694	18688.8
Western Africa	2007	All ages	Both	Malaria	DALYs per 100,000	11804.1	6961.11	18292
Western Africa	2008	All ages	Both	Malaria	DALYs per 100,000	12068.1	7239.56	18589.4
Western Africa	2009	All ages	Both	Malaria	DALYs per 100,000	11712.2	7037.76	17834.4
Western Africa	2010	All ages	Both	Malaria	DALYs per 100,000	11132.7	6418.22	17500.1
Western Africa	2011	All ages	Both	Malaria	DALYs per 100,000	10537	5754.54	16948.7
Western Africa	2012	All ages	Both	Malaria	DALYs per 100,000	9875.39	5062.18	15840.4
Western Africa	2013	All ages	Both	Malaria	DALYs per 100,000	9146.58	4555.03	15275.9
Western Africa	2014	All ages	Both	Malaria	DALYs per 100,000	8532.22	4267.18	14643.2
Western Africa	2015	All ages	Both	Malaria	DALYs per 100,000	8122.88	3944.18	14171.8
Western Africa	2016	All ages	Both	Malaria	DALYs per 100,000	7603.48	3360.99	13909.5
Western Africa	2017	All ages	Both	Malaria	DALYs per 100,000	7155.72	2906.3	13559.8
Western Africa	2018	All ages	Both	Malaria	DALYs per 100,000	7113.93	3051.12	13063.7
Western Africa	2019	All ages	Both	Malaria	DALYs per 100,000	6956.5	2910.89	12933
Western Africa	2020	All ages	Both	Malaria	DALYs per 100,000	7514.67	2747.01	14664.8
Western Africa	2021	All ages	Both	Malaria	DALYs per 100,000	7022.39	2824.45	13166.7
Institute for Health Metrics and Evaluation (IHME). GBD Compare Data Visualization. Global Burden of Disease (GBD) Study 2021. Seattle, WA: IHME, University of Washington, 2023. Available from http://vizhub.healthdata.org/gbd-compare. (Accessed 7/23/2024).
For terms and conditions of use, please visit http://www.healthdata.org/about/terms-and-conditions

## Sheet: males
Central Sub-Saharan Africa, all ages, males:
Location	Year	Age	Sex	Cause of death or injury	Measure	Mean	Lower bound	Upper bound
Sub-Saharan Africa	2000	All ages	Male	Malaria	DALYs per 100,000	9560.84	5280.01	15794.6
Sub-Saharan Africa	2001	All ages	Male	Malaria	DALYs per 100,000	9608.98	5196.27	15753
Sub-Saharan Africa	2002	All ages	Male	Malaria	DALYs per 100,000	9524.25	5072.73	15661.5
Sub-Saharan Africa	2003	All ages	Male	Malaria	DALYs per 100,000	9486.36	5058.53	15558.9
Sub-Saharan Africa	2004	All ages	Male	Malaria	DALYs per 100,000	9272.9	5031.35	14953.6
Sub-Saharan Africa	2005	All ages	Male	Malaria	DALYs per 100,000	8829.83	4849.72	14085.2
Sub-Saharan Africa	2006	All ages	Male	Malaria	DALYs per 100,000	8552.02	4793.89	13790.5
Sub-Saharan Africa	2007	All ages	Male	Malaria	DALYs per 100,000	8235.02	4717.02	13261.5
Sub-Saharan Africa	2008	All ages	Male	Malaria	DALYs per 100,000	7984.5	4638.74	12697
Sub-Saharan Africa	2009	All ages	Male	Malaria	DALYs per 100,000	7644.7	4370.99	12410
Sub-Saharan Africa	2010	All ages	Male	Malaria	DALYs per 100,000	7229.91	3930.62	11723.1
Sub-Saharan Africa	2011	All ages	Male	Malaria	DALYs per 100,000	6704.74	3476.38	11128.1
Sub-Saharan Africa	2012	All ages	Male	Malaria	DALYs per 100,000	6231.16	3093.03	10310.1
Sub-Saharan Africa	2013	All ages	Male	Malaria	DALYs per 100,000	5865.96	2842.29	10022.4
Sub-Saharan Africa	2014	All ages	Male	Malaria	DALYs per 100,000	5467.46	2658.78	9517.7
Sub-Saharan Africa	2015	All ages	Male	Malaria	DALYs per 100,000	5252.8	2440.72	9508.59
Sub-Saharan Africa	2016	All ages	Male	Malaria	DALYs per 100,000	5002.68	2189.29	9218.46
Sub-Saharan Africa	2017	All ages	Male	Malaria	DALYs per 100,000	4788.33	1954.13	9053.64
Sub-Saharan Africa	2018	All ages	Male	Malaria	DALYs per 100,000	4681.53	1924.71	8736.13
Sub-Saharan Africa	2019	All ages	Male	Malaria	DALYs per 100,000	4572.03	1918.25	8563.13
Sub-Saharan Africa	2020	All ages	Male	Malaria	DALYs per 100,000	5037.16	1820.97	10092.7
Sub-Saharan Africa	2021	All ages	Male	Malaria	DALYs per 100,000	4858.2	1936.45	9375.2
Institute for Health Metrics and Evaluation (IHME). GBD Compare Data Visualization. Global Burden of Disease (GBD) Study 2021. Seattle, WA: IHME, University of Washington, 2023. Available from http://vizhub.healthdata.org/gbd-compare. (Accessed 7/23/2024).
For terms and conditions of use, please visit http://www.healthdata.org/about/terms-and-conditions

## Sheet: females
Central Sub-Saharan Africa, all ages, females:
Location	Year	Age	Sex	Cause of death or injury	Measure	Mean	Lower bound	Upper bound
Sub-Saharan Africa	2000	All ages	Female	Malaria	DALYs per 100,000	8886.73	4991.56	14439.8
Sub-Saharan Africa	2001	All ages	Female	Malaria	DALYs per 100,000	8949.43	4961.96	14371.4
Sub-Saharan Africa	2002	All ages	Female	Malaria	DALYs per 100,000	8851.38	4828.41	14087.4
Sub-Saharan Africa	2003	All ages	Female	Malaria	DALYs per 100,000	8800.65	4807.98	13797.3
Sub-Saharan Africa	2004	All ages	Female	Malaria	DALYs per 100,000	8583.41	4790.05	13240.6
Sub-Saharan Africa	2005	All ages	Female	Malaria	DALYs per 100,000	8156.16	4689.3	12564.7
Sub-Saharan Africa	2006	All ages	Female	Malaria	DALYs per 100,000	7871.53	4634.73	12193
Sub-Saharan Africa	2007	All ages	Female	Malaria	DALYs per 100,000	7564.33	4564.7	11623.5
Sub-Saharan Africa	2008	All ages	Female	Malaria	DALYs per 100,000	7311.03	4480.99	11261.9
Sub-Saharan Africa	2009	All ages	Female	Malaria	DALYs per 100,000	6993	4234.33	10898
Sub-Saharan Africa	2010	All ages	Female	Malaria	DALYs per 100,000	6609.02	3843.07	10346.6
Sub-Saharan Africa	2011	All ages	Female	Malaria	DALYs per 100,000	6130.63	3414.23	9774.11
Sub-Saharan Africa	2012	All ages	Female	Malaria	DALYs per 100,000	5705.89	3019.18	9220.88
Sub-Saharan Africa	2013	All ages	Female	Malaria	DALYs per 100,000	5388.44	2783.13	8839.15
Sub-Saharan Africa	2014	All ages	Female	Malaria	DALYs per 100,000	5036.42	2587.8	8594.09
Sub-Saharan Africa	2015	All ages	Female	Malaria	DALYs per 100,000	4833.13	2383.15	8432.47
Sub-Saharan Africa	2016	All ages	Female	Malaria	DALYs per 100,000	4594.67	2121.96	8202.86
Sub-Saharan Africa	2017	All ages	Female	Malaria	DALYs per 100,000	4376.64	1902.01	8056.7
Sub-Saharan Africa	2018	All ages	Female	Malaria	DALYs per 100,000	4266.45	1929.57	7790.03
Sub-Saharan Africa	2019	All ages	Female	Malaria	DALYs per 100,000	4146.96	1856.56	7534.71
Sub-Saharan Africa	2020	All ages	Female	Malaria	DALYs per 100,000	4542.33	1763.57	8790.54
Sub-Saharan Africa	2021	All ages	Female	Malaria	DALYs per 100,000	4365.29	1826.95	8054.14
Institute for Health Metrics and Evaluation (IHME). GBD Compare Data Visualization. Global Burden of Disease (GBD) Study 2021. Seattle, WA: IHME, University of Washington, 2023. Available from http://vizhub.healthdata.org/gbd-compare. (Accessed 7/23/2024).
For terms and conditions of use, please visit http://www.healthdata.org/about/terms-and-conditions

## Sheet: Wilcoxon test results
Wilcoxon matched-pairs signed rank test (Fig. 2B)
P value	<0.0001
Exact or approximate P value?	Exact
P value summary	****
Significantly different (P < 0.05)?	Yes
One- or two-tailed P value?	Two-tailed
Sum of positive, negative ranks	0.000 , -253.0
Sum of signed ranks (W)	-253
Number of pairs	22
Number of ties (ignored)	0
Median of differences
Median	-0.5975
How effective was the pairing?
rs (Spearman)	0.9977
P value (one tailed)	<0.0001
P value summary	****
Was the pairing significantly effective?	Yes
